# Supplementary material for: Genome-based re-evaluation of the ECA75F sequence and development of a dual-probe real-time PCR assay for differentiating Shigella species and enteroinvasive Escherichia coli
Source: Microbiol Spectr. 2026 Jun 15;14(7):e03988-25. doi: 10.1128/spectrum.03988-25 (PMC13340235; doi:10.1128/spectrum.03988-25)
Supplement: Supplemental materials — FigureS1.pptx, TableS1-S3.xlsx, and TextS1_46STs.fas [file spectrum.03988-25-s0001.zip]

Archive with 3 entries (3 files):
- TableS1-S3.xlsx
- TextS1_46STs.fas
- FigureS1.pptx
