# Supplementary material for: Genome-based re-evaluation of the ECA75F sequence and development of a dual-probe real-time PCR assay for differentiating Shigella species and enteroinvasive Escherichia coli
Source: Microbiol Spectr. 2026 Jun 15;14(7):e03988-25. doi: 10.1128/spectrum.03988-25 (PMC13340235; doi:10.1128/spectrum.03988-25)
Supplement: Supplemental materials — FigureS1.pptx, TableS1-S3.xlsx, and TextS1_46STs.fas [file spectrum.03988-25-s0001.zip › TableS1-S3.xlsx]

## Sheet: Table S1
TABLE S1 Characteristics of 30 Shigella strains with ECA75F sequences identified from genomic data
Accession No.	Shigella spp.	Source of strain isolation	No. of ECA75F sequencea	MLST	The presence or not of genes based on genomic sequence c
					ipaH	lacY	cadA
CP055184	Shigella flexneri	Waste water, effluent (Hong Kong)	7	ST8097	ND	detected	detected
CP055024	Shigella flexneri	Waste water, effluent (Hong Kong)	6	ST11977	ND	detected	detected
CP058780	Shigella flexneri	Waste water, influent (Hong Kong)	6	ST871	ND	detected	detected
CP058828	Shigella flexneri	Waste water, effluent (Hong Kong)	6	ST48	ND	detected	detected
CP054992	Shigella flexneri	Waste water, influent (Hong Kong)	5	ST10	ND	detected	detected
CP055063	Shigella dysenteriae	Waste water, effluent (Hong Kong)	5	ST7169	ND	detected	detected
CP055099	Shigella flexneri	Waste water, influent (Hong Kong)	5	ST224	ND	detected	detected
CP055109	Shigella flexneri	Waste water, influent (Hong Kong)	5	ST224	ND	detected	detected
CP055199	Shigella flexneri	Waste water, effluent (Hong Kong)	5	ST5229	ND	detected	detected
CP058776	Shigella flexneri	Waste water, influent (Hong Kong)	5	STt6 b	ND	detected	detected
CP058786	Shigella flexneri	Waste water, influent (Hong Kong)	5	ST744	ND	detected	detected
CP058831	Shigella flexneri	Waste water, effluent (Hong Kong)	5	ST744	ND	detected	detected
CP058833	Shigella flexneri	Waste water, effluent (Hong Kong)	5	ST744	ND	detected	detected
CP058839	Shigella flexneri	Waste water, effluent (Hong Kong)	5	ST744	ND	detected	detected
CP058849	Shigella flexneri	Waste water, effluent (Hong Kong)	5	ST744	ND	detected	detected
CP055113	Shigella flexneri	Waste water, influent (Hong Kong)	4	ST101	ND	detected	detected
CP058886	Shigella flexneri	Waste water, effluent (Hong Kong)	4	ST744	ND	detected	detected
CP055092	Shigella flexneri	Waste water, influent (Hong Kong)	3	ST44	ND	detected	detected
CP058771	Shigella flexneri	Waste water, influent (Hong Kong)	3	ST744	ND	detected	detected
CP081813	Shigella flexneri	Sludge, wastewater plant (China)	3	ST942	ND	detected	detected
CP054977	Shigella flexneri	Waste water, influent (Hong Kong)	2	ST744	ND	detected	detected
CP055052	Shigella dysenteriae	Waste water, effluent (Hong Kong)	2	ST3326	ND	detected	detected
CP055055	Shigella dysenteriae	Waste water, effluent (Hong Kong)	2	ST3326	ND	detected	detected
CP055181	Shigella flexneri	Waste water, effluent (Hong Kong)	2	ST7222	ND	detected	detected
CP055030	Shigella flexneri	Waste water, effluent (Hong Kong)	1	ST206	ND	detected	detected
CP055167	Shigella flexneri	Waste water, effluent (Hong Kong)	1	ST1589	ND	detected	detected
CP055179	Shigella flexneri	Waste water, effluent (Hong Kong)	1	ST1589	ND	detected	detected
CP055292	Shigella sonnei	Stream sediment (South Korea)	1	ST155	ND	detected	detected
CP058790	Shigella flexneri	Waste water, influent (Hong Kong)	1	ST3602	ND	detected	detected
CP058796	Shigella flexneri	Waste water, influent (Hong Kong)	1	ST216	ND	ND	detected
a Number of rrs with ECA75F sequence in the strain.
b Not assigned sequence type (ST) by PubMLST web service for MLST using genome sequence. The ST was defined in this study; STt6 = (10, 11, t6, 1301, 8, 8, 2)
c ND, not detected

## Sheet: TableS2
TABLE S2 Representative labels and corresponding strain information used in Figures 1 and 2
○ECA75F-positive Shigella spp.
Label (total, 20)	Strain MLST/cluster	Strains (Accession No.)
ST744Sf	S. flexnerii ST744/ECA75F-d	CP058786, CP058831, CP058833, CP058839, CP058849, CP058886, CP058771, CP054977
ST10Sf	S. flexnerii ST10/ECA75F-d	CP054992
ST11977Sf	S. flexnerii ST11977/ECA75F-d	CP055024
ST206Sf	S. flexnerii ST206/ECA75F-c	CP055030
ST3326Sd	S. dysenteriae ST3326/ECA75F-d/Minor CCs	CP05505, CP055055
ST7169Sd	S. dysenteriae ST169/ECA75F-d/Minor CCs	CP055063
ST44Sf	S. flexnerii ST44/ECA75F-d	CP055092
ST224Sf	S. flexnerii ST224/ECA75F-a	CP055099, CP055109
ST101Sf	S. flexnerii ST101/ECA75F-a	CP055113
ST1589Sf	S. flexnerii ST1589/ECA75F-a	CP055167, CP055179
ST7222Sf	S. flexnerii ST7222/ECA75F-c	CP055181
ST8097Sf	S. flexnerii ST8097/ECA75F-a	CP055184
ST5229Sf	S. flexnerii ST5229/ECA75F-a	CP055199
ST155Sf	S. flexnerii ST155/ECA75F-a	CP055292
ST871Sf	S. flexnerii ST871/ECA75F-c	CP058780
ST3602Sf	S. flexnerii ST3602/ECA75F-a	CP058790
ST216Sf	S. flexnerii ST216/ECA75F-d	CP058796
ST48Sf	S. flexnerii ST48/ECA75F-d	CP058828
ST942Sf	S. flexnerii ST942/ECA75F-a	CP081813
STt6Sf	S. flexnerii STt6/ECA75F-d	CP058776
●Clinical isolated Shigella spp. from Chattaway, M.A., et al (30).
Label (total, 28)	Strain MLST/cluster	O:H / Serotypes
ST1025Sf	S. flexnerii ST1025/CC245	O13:H14 / 3a and 5a
ST1273Sb	S. boydii ST1273/CC145	O32:H45 / B14
ST145Sb	S. boydii ST145/CC145	O53:H45 or OUT:H45 / B2, B4, B19
ST145Sf	S. flexnerii ST145/CC145	O147:H45 / 6
ST147Sd	S. dysenteriae ST147/CC288	O112ac:H- / D2
ST148Sd	S. dysenteriae ST148/CC145	O152:H45 or OUT:H45 / D2, D3, D12, D14 or E112707-96
ST149Sb	S. boydii ST149/CC288	O79:H14 / B5
ST1503Ss	S. sonnei ST152/CC152	OUT:H16 or OUT:H- / non
ST152Ss	S. sonnei ST1503/CC152	OUT:H16 / non
ST1739Sd	S. dysenteriae ST1739/CC145	O150:H45 / D13
ST1743Sb	S. boydii ST1743/CC145	O167:H45 / B3
ST1749Sb	S. boydii ST1749/CC288	OUT:H14 / B7
ST1751Sb	S. boydii ST1751/CC288	OUT:H14 / B9
ST1753Sf	S. flexnerii ST1753/CC245	as S. boydii due to a dysfunctional wzx1-5 gene.
ST1759Sd	S. dysenteriae ST1759/CC288	O112ac:H- / D2
ST1765Sb	S. boydii ST1765/CC288	O105:H14 / B11
ST1767Sb	S. boydii ST1767/Minor CCs	OUT:H- / B12
ST243Sb	S. boydii ST243/CC145	OUT:H45, O143:H45, O149:H45, O169-O183:H45, O180:H45, O183:H45 / B1, B2, B8, B10, B11, B18, B19, or O?
ST243Sd	S. dysenteriae ST243/CC145	O121:H45 / D7
ST245Sf	S. flexnerii ST245/CC245	O13:H14 / 1a, 1b, 1c, 2a, 2b, 3a, 3b, 3c, 4a, 6, E1037, X Variant or Y Variant
ST250Sb	S. boydii ST250/CC288	O112ab:H9 / B15
ST252Sd	S. dysenteriae ST252/CC145	OUT:H45, O130:H45, O168:H45, O40:H45 / O?, E670-74, D4, D6, or D9
ST273Sd	S. dysenteriae ST273/CC288	O112ac:H- / D2
ST288Sd	S. dysenteriae ST288/CC288	O112ac:H- / D2
ST628Sf	S. flexnerii ST628/CC245	O13:H14 / 3c or X Variant
ST630Sf	S. flexnerii ST630/CC245	O13:H14 / E1037
ST631Sf	S. flexnerii ST631/CC245	O13:H14 / 5a
ST651Sf	S. flexnerii ST651/CC245	O13:H14 / 1b, 2a or 2b
S. flexneri, Shigella flexneri; S. dysenteriae, Shigella dysenteriae; S. boydii, Shigella boydii; S. sonnei, Shigella sonnei

## Sheet: Table S3
TABLE S3 Characteristics of the strains used for multilocus sequence typing data acquisition in this study
	Strain ID (total, 74 strains)	Year of isolation	Location of isolation	Bacterial species	ipaH-conventional PCR	Primary laboratory identificationa	MLST/cluster	Labels in Figure 2 (total, 37 labels)	DpRT-PCR
									ECA75F	ipaH
1. Shigella spp. (42 strains)								(16 labels)
	Shi157	2002	Toyama	S. flexneri 2a	POSITIVE	S. flexneri 2a	ST1021/CC245	ST1021Sf	NEGATIVE	POSITIVE
	Shi175	2004	Toyama	S. flexneri 3a	POSITIVE	S. flexneri 3a	ST1025/CC245	ST1025Sf	NEGATIVE	POSITIVE
	Shi040	1984	Toyama	S. boydii 2	POSITIVE	S. boydii 2	ST145/CC145	ST145Sb	NEGATIVE	POSITIVE
	Shi051	1985		S. boydii 2		S. boydii 2
	Shi186	2008		S. boydii 4		S. boydii 4
	Shi166	2003	Toyama	S. sonnei Ⅱ	POSITIVE	S. sonnei II	ST145/CC145	ST145Ss	NEGATIVE	POSITIVE
	Shi236	2017	unknown	S. dysenteriae 12	POSITIVE	S. dysenteriae 12	ST146/ECA75F-b /Minor CCs	ST146Sd	NEGATIVE	POSITIVE
	Shi240	2017	Toyama	S. dysenteriae 3	POSITIVE	S. dysenteriae 3
	Shi124	1997	Toyama.	S. dysenteriae 12	POSITIVE	S. dysenteriae 12	ST148/CC145	ST148Sd	NEGATIVE	POSITIVE
	Shi097	1990	Toyama.	S. sonnei Ⅰ	POSITIVE	S. sonnei I	ST1502/CC152	ST1502Ss	NEGATIVE	positive
	Shi160	2003	Toyama.	S. boydii 4	POSITIVE	S. boydii 4	ST152/CC152	ST152Sb	NEGATIVE	POSITIVE
	Shi009	1981	Toyama.	S. sonnei Ⅰ	POSITIVE	S. sonnei I	ST152/CC152	ST152Ss	NEGATIVE	POSITIVE
	Shi026	1983
	Shi030	1983
	Shi032	1983
	Shi035	1983
	Shi081	1987
	Shi136	1999
	Shi170	2003
	Shi179	2005
	Shi219	2013
	Shi243	2018
	Shi096	1989	Toyama	S. flexneri 3a	POSITIVE	S. flexneri 3a	ST2412/CC245	ST2412Sf	NEGATIVE	POSITIVE
	Shi053	1985	Toyama	S. boydii 8	POSITIVE	S. boydii 8	ST243/CC145	ST243Sb	NEGATIVE	POSITIVE
	Shi061	1985		S. boydii 18		S. boydii 18
	Shi144	missing		S. boydii 16		S. boydii 16
	Shi205	2013		S. boydii 8		S. boydii 8
	Shi065	1985	Toyama	S. flexneri 2b	POSITIVE	S. flexneri 2b	ST245/CC245	ST245Sf	NEGATIVE	POSITIVE
	Shi070	1987		S. flexneri 1b		S. flexneri 1b
	Shi108	1995		S. flexneri X		S. flexneri X
	Shi110	1996		S. flexneri Y		S. flexneri Y
	Shi114	1996		S. flexneri 2a		S. flexneri 2a
	Shi184	2006		S. flexneri 2b		S. flexneri 2b
	Shi185	2006		S. flexneri 2a		S. flexneri 2a
	Shi193	2009		S. flexneri 2b		S. flexneri 2b
	Shi197	2012		S. flexneri 2b		S. flexneri 2b
	Shi235	2017		S. flexneri 6		S. flexneri 6
	Shi237	2017		S. flexneri 2a		S. flexneri 2a
	Shi172	2004	Toyama	S. dysenteriae 2a	POSITIVE	S. dysenteriae 2a	ST273/CC288	ST273Sd	NEGATIVE	POSITIVE
	Shi177	2004	Mie	S. flexneri 2a	POSITIVE	S. flexneri 2a	STt5/CC288	STt5Sf	NEGATIVE	POSITIVE
	Shi192	2009	Toyama	S. flexneri 3a	POSITIVE	S. flexneri 3a	ST5400/CC245	ST5400Sf	NEGATIVE	POSITIVE
	Shi251	1996	Toyama	S. flexneri 4a	POSITIVE	S. flexneri 4a	ST630/CC245	ST630Sf	NEGATIVE	POSITIVE
2. EIEC (28 strains)								(17 labels)
	EC579	2005	Toyama	E. coli OUT / Flexneri B	POSITIVE	EIEC OUT	ST245/CC245	ST245E_OUT	NEGATIVE	POSITIVE
	EC517	1996					ST628/CC245	ST628E_OUT
	EC580	2001
	EC568	2011	Oita	E. coli OUT	POSITIVE		ST99/ECA75F-a	ST99E_OUT	POSITIVE	POSITIVE
	EC573	2005	Reference strain	E. coli O124	POSITIVE	EIEC O124	ST270/EIEC-a	ST270E_O124	POSITIVE	POSITIVE
	EC522	2004	Aichi	E. coli O136	POSITIVE	EIEC O136	ST270/EIEC-a	ST270E_O136	POSITIVE	POSITIVE
	EC563	2011	Akita	E. coli O164	POSITIVE	EIEC O164	ST270/EIEC-a	ST270E_O164	POSITIVE	POSITIVE
	EC530	2006	unknown	E. coli O28ac	POSITIVE	EIEC O28ac	ST270/EIEC-a	ST270E_O28ac	POSITIVE	POSITIVE
	EC536	2009	Miyazaki	E. coli O29	POSITIVE	EIEC O29	ST270/EIEC-a	ST270E_O29	POSITIVE	POSITIVE
	EC538	2009	Miyazaki	E. coli O143	POSITIVE	EIEC O143	ST280/EIEC-b	ST280E_O143	POSITIVE	POSITIVE
	EC542	missing	Miyazaki
	EC566	missing	Akita
	EC567	missing	Akita
	EC524	2004	Aichi	E. coli O28ac	POSITIVE	EIEC O28ac	ST311/EIEC-a	ST311E_O28ac	POSITIVE	POSITIVE
	EC564	2011	Akita
	EC571	1991	Toyama
	EC547	2009	Miyazaki	E. coli O44	POSITIVE	EIEC O44	ST349/EIEC-b	ST349E_O44	POSITIVE	POSITIVE
	EC545	2009	Miyazaki	E. coli O44	POSITIVE	EIEC O44	ST394/EIEC-b	ST394E_O44	POSITIVE	POSITIVE
	EC559
	EC520	2004	Aichi	E. coli O1	POSITIVE	EIEC O1	ST59/EIEC-b	ST59E_O1	POSITIVE	POSITIVE
	EC557	1992	unknown	E. coli O111	POSITIVE	EIEC O111	ST6/EIEC/ECA75F-c	ST6E_O111	POSITIVE	POSITIVE
	EC526	2004	Aichi	E. coli O124	POSITIVE	EIEC O124		ST6E_O124	POSITIVE	POSITIVE
	EC528	2006	Osaka
	EC558	1992	unknown
	EC570	1988	Toyama
	EC574	2004	Reference strain
	EC565	2011	Akita	E. coli O125	POSITIVE	EIEC O125		ST6E_O125	POSITIVE	POSITIVE
	EC572	2008	Oita	E. coli O136	POSITIVE	EIEC O136		ST6E_O136	POSITIVE	POSITIVE
3. E.coli (4 strains)								(4 labels)
	EC518	2004	Toyama	E. coli OUT	NEGATIVE	E. coli OUT	STt4/EIEC-b	STt4E_OUT	POSITIVE	NEGATIVE
	EC532	2003	Toyama	E. coli OUT	NEGATIVE	E. coli OUT	ST7424/E.coli/ECA75F-d	ST7424E_OUT	POSITIVE	NEGATIVE
	EC521	2004	Aichi	E. coli O44	NEGATIVE	E. coli O44	ST7424/E.coli/ECA75F-d	ST7424E_O44	POSITIVE	NEGATIVE
	EC535	2004	Mie	E. coli O44	NEGATIVE	E. coli O44	ST34/E.coli/ECA75F-d	ST34E_O44	POSITIVE	NEGATIVE
	a Identification from the results of biochemical and serological tests, as well as PCR for ipaH.
	S. flexneri, Shigella flexneri; S. dysenteriae, Shigella dysenteriae; S. boydii, Shigella boydii; S. sonnei, Shigella sonnei; E. coli, Escherichia coli; EIEC, enteroinvasive Escherichia coli
